# Supplementary material for: Simultaneous Determination, Transfer Behaviors, Degradation, and Risk Assessment of Pesticides and Q-Marker in Angelica sinensis During Decoction
Source: Foods. 2026 Jun 19;15(12):2222. doi: 10.3390/foods15122222 (PMC13298167; doi:10.3390/foods15122222)
Supplement: Supplementary file 1 [file foods-15-02222-s001.zip]

Archive with 1 entries (1 files):
- foods-4304540-supplementary.pdf
